# Supplementary material for: Synergy in Cystic Fibrosis Therapies: Targeting SLC26A9
Source: Int J Mol Sci. 2021 Dec 2;22(23):13064. doi: 10.3390/ijms222313064 (PMC8658147; doi:10.3390/ijms222313064)
Supplement: Supplementary file 1 [file ijms-22-13064-s001.zip]

Archive with 2 entries (2 files):
- Figure Legends.pdf
- Sup.Figures_Pinto et al.pdf
